# Supplementary material for: Propane Steam Reforming over Catalysts Derived from Noble Metal (Ru, Rh)-Substituted LaNiO3 and La0.8Sr0.2NiO3 Perovskite Precursors
Source: Nanomaterials (Basel). 2021 Jul 27;11(8):1931. doi: 10.3390/nano11081931 (PMC8401020; doi:10.3390/nano11081931)
Supplement: Supplementary file 1 [file nanomaterials-11-01931-s001.zip]

Archive with 1 entries (1 files):
- nanomaterials-1298801-supplementary.pdf
